# Supplementary material for: Planar polarity in primate cone photoreceptors: a potential role in Stiles Crawford effect phototropism
Source: Commun Biol. 2022 Jan 24;5:89. doi: 10.1038/s42003-021-02998-y (PMC8786850; doi:10.1038/s42003-021-02998-y)
Supplement: Supplementary file 4 — Supplementary Data 1 [file 42003_2021_2998_MOESM4_ESM.xlsx]

## Sheet: Feuil1
Figure 1m - noExM				Figure 1q - ExM
distance (µm)	protocadherin 15 (normalized fluorescence intensity)	espin (normalized fluorescence intensity)		distance (µm)	protocadherin 15 (normalized fluorescence intensity)	espin1 (normalized fluorescence intensity)
0	14.0317	0		0	0.3258	1.42328
0.062	18.8156	1.32244		0.155	2.19025	0
0.124	20.8071	1.01564		0.31	0.704291	0.199164
0.186	33.7311	0.808244		0.465	1.88309	1.24888
0.248	57.0606	4.13652		0.62	8.91682	1.63426
0.31	85.5022	17.734		0.775	39.721	3.43315
0.372	99.8923	40.3805		0.93	92.8877	4.44758
0.434	100	60.6647		1.085	100	13.7951
0.496	89.5358	85.3707		1.24	72.4554	21.876
0.558	59.7121	100		1.395	43.8436	63.2666
0.62	33.7051	95.5954		1.55	27.0822	90.7643
0.682	15.6278	80.1147		1.705	17.2848	100
0.744	7.24979	64.7488		1.86	15.6358	99.8403
0.806	2.54412	47.2504		2.015	9.89917	99.8122
0.868	0.810272	35.3834		2.17	8.13933	84.673
0.93	0.420986	17.4984		2.325	7.33936	49.4113
0.992	0	8.02086		2.48	5.17831	23.2438
1.054	0.280029	3.45886		2.635	4.23338	5.38561
1.116	0.511891	0.329698		2.79	0	1.83127
1.178	0.182086	0.718279
1.24	0.0268993	0.789463
