# Supplementary material for: Planar polarity in primate cone photoreceptors: a potential role in Stiles Crawford effect phototropism
Source: Commun Biol. 2022 Jan 24;5:89. doi: 10.1038/s42003-021-02998-y (PMC8786850; doi:10.1038/s42003-021-02998-y)
Supplement: Supplementary file 5 — Supplementary Data 2 [file 42003_2021_2998_MOESM5_ESM.xlsx]

## Sheet: Feuil1
figure2-l	normalized intensity
distance (µm)	prominin 1	protocadherin 15	Opsin R/G
3.51045	0.039867	0.00183564	0.00941533
3.52836	0.0413415	0.00440387	0.0092018
3.54627	0.043165	0.00545281	0.0150605
3.56418	0.0467062	0.00455372	0.0278857
3.58209	0.0510004	0.0034923	0.0441473
3.6	0.0556514	0.0022394	0.064813
3.61791	0.0599613	0.00119462	0.0883279
3.63582	0.0630279	0.000341321	0.118776
3.65373	0.0653691	0	0.150312
3.67164	0.0666711	0	0.18122
3.68955	0.0659888	0	0.208886
3.70746	0.0632789	0	0.232247
3.72537	0.0603495	0	0.25316
3.74328	0.0592593	9.15739e-05	0.273905
3.76119	0.0602789	0.0011863	0.296953
3.7791	0.0624358	0.00363382	0.324672
3.79701	0.0648005	0.00882024	0.357162
3.81492	0.0679927	0.019243	0.396692
3.83283	0.071428	0.0329208	0.442934
3.85074	0.0757496	0.0475935	0.497765
3.86865	0.079883	0.0637271	0.55421
3.88657	0.0828242	0.080019	0.610849
3.90448	0.0864556	0.0965855	0.662469
3.92239	0.0947654	0.113094	0.709973
3.9403	0.108636	0.128736	0.750811
3.95821	0.129232	0.145702	0.783901
3.97612	0.158025	0.164496	0.811647
3.99403	0.196833	0.185296	0.83645
4.01194	0.247896	0.208497	0.858517
4.02985	0.311324	0.234488	0.878775
4.04776	0.384725	0.265198	0.896972
4.06567	0.465015	0.301561	0.915442
4.08358	0.548593	0.343735	0.935547
4.10149	0.63366	0.392594	0.955359
4.1194	0.715217	0.445137	0.97411
4.13731	0.785038	0.499569	0.98877
4.15522	0.843944	0.554168	0.997771
4.17313	0.89507	0.609624	1
4.19104	0.938074	0.666663	0.989824
4.20895	0.968761	0.722073	0.969138
4.22686	0.986325	0.775019	0.943248
4.24477	0.993867	0.823483	0.912266
4.26268	0.997412	0.866406	0.878909
4.2806	0.999631	0.903989	0.840633
4.29851	1	0.935907	0.80023
4.31642	0.998569	0.961859	0.765611
4.33433	0.995608	0.981315	0.737372
4.35224	0.991227	0.993619	0.711254
4.37015	0.982792	0.998876	0.685631
4.38806	0.967686	1	0.662409
4.40597	0.942651	0.996504	0.644166
4.42388	0.907423	0.98636	0.628031
4.44179	0.863168	0.970109	0.614198
4.4597	0.810304	0.94702	0.597523
4.47761	0.741559	0.913038	0.576257
4.49552	0.656821	0.868408	0.551461
4.51343	0.563236	0.813443	0.519731
4.53134	0.465106	0.751497	0.477433
4.54925	0.373297	0.686971	0.428794
4.56716	0.295673	0.624942	0.378862
4.58507	0.232708	0.569061	0.332152
4.60298	0.183758	0.517755	0.286137
4.62089	0.148523	0.470536	0.239807
4.6388	0.124844	0.428121	0.194365
4.65671	0.10993	0.390729	0.154662
4.67462	0.100565	0.357467	0.118636
4.69254	0.0922439	0.326032	0.088368
4.71045	0.0839575	0.294664	0.0609227
4.72836	0.075981	0.264536	0.0382685
4.74627	0.0679848	0.233755	0.0206724
4.76418	0.0562867	0.20625	0.0103562
4.78209	0.0432082	0.181033	0.00600553
4.8	0.0313728	0.156974	0.0040237
4.81791	0.0225178	0.13334	0.00252899
4.83582	0.0169139	0.108969	0.00122112
4.85373	0.0128197	0.085143	0.000313622
4.87164	0.0102158	0.062928	0
4.88955	0.00919615	0.0437099	0
4.90746	0.00875693	0.0280216	0
4.92537	0.00888634	0.0139359	0
4.94328	0.00914125	0.00407504	0
4.96119	0.00872164	0.000133198	0
4.9791	0.00739221	0	0
4.99701	0.00627848	0	0
5.01492	0.00489808	0	0
