# Supplementary material for: Planar polarity in primate cone photoreceptors: a potential role in Stiles Crawford effect phototropism
Source: Commun Biol. 2022 Jan 24;5:89. doi: 10.1038/s42003-021-02998-y (PMC8786850; doi:10.1038/s42003-021-02998-y)
Supplement: Supplementary file 6 — Supplementary Data 3 [file 42003_2021_2998_MOESM6_ESM.xlsx]

## Sheet: Feuil1
fig3-m	normalized fluorescence intensity			vertical lines (local maximum, nm) :
distance (nm)	espin1	acetylated alpha-tubuline		espin1	acetylated alpha-tubuline
0	0.0259112	0		2167	2274
23.81	0.0259073	0		2881	2952
47.62	0.025114	0.000484589		3548	3619
71.43	0.0244351	0.000497687		4226	4285
95.24	0.0230221	0.000492074		4679	4702
119.05	0.0213921	0.00128164
142.86	0.0195015	0.00121428
166.67	0.0176544	0.00124422
190.48	0.0155073	0.00109267
214.29	0.0134628	0.000194584
238.1	0.0117498	0
261.91	0.0100645	0
285.72	0.0087818	0
309.53	0.00825686	0
333.34	0.00813846	0
357.15	0.00923174	0
380.96	0.0104276	0
404.77	0.0121248	0
428.58	0.0142009	0
452.39	0.0166755	0
476.2	0.0193713	0
500.01	0.0206619	0
523.82	0.0213092	0
547.63	0.0220078	0.000140325
571.44	0.0228129	0.00390104
595.25	0.0224183	0.00827357
619.06	0.0220196	0.0166145
642.87	0.0213368	0.01871
666.68	0.0206895	0.01871
690.49	0.0203619	0.01871
714.3	0.0195055	0.01871
738.11	0.01902	0.0190786
761.92	0.0187398	0.0196904
785.73	0.0187753	0.0185491
809.54	0.018945	0.01668
833.35	0.0193792	0.0169082
857.16	0.0196199	0.0179803
880.97	0.0199278	0.0186015
904.78	0.0200856	0.0220479
928.59	0.020279	0.0238852
952.4	0.0202988	0.0265514
976.21	0.0196199	0.0304281
1000.02	0.0196673	0.0321139
1023.83	0.0197186	0.032606
1047.64	0.0198054	0.0345836
1071.45	0.0215342	0.0375585
1095.26	0.0233102	0.0429507
1119.07	0.0250192	0.0433137
1142.88	0.0272255	0.0449845
1166.69	0.0292385	0.0542198
1190.5	0.0311053	0.061135
1214.31	0.0324196	0.0632193
1238.12	0.0327788	0.067966
1261.93	0.0327078	0.0749542
1285.74	0.032392	0.0790573
1309.55	0.0314369	0.0860305
1333.36	0.0300515	0.0967027
1357.17	0.0286819	0.106146
1380.98	0.0269335	0.117031
1404.79	0.0253153	0.130093
1428.6	0.0236734	0.142434
1452.41	0.0220236	0.152008
1476.22	0.0211513	0.16192
1500.03	0.0203698	0.169176
1523.84	0.0203975	0.175784
1547.65	0.0211829	0.180804
1571.46	0.0227064	0.184009
1595.27	0.0257849	0.187149
1619.08	0.0295858	0.188765
1642.89	0.0338602	0.188543
1666.7	0.0375387	0.187226
1690.51	0.0419474	0.187757
1714.32	0.0473941	0.184935
1738.13	0.0539814	0.181134
1761.94	0.0620172	0.177756
1785.75	0.0717937	0.171225
1809.56	0.083875	0.163819
1833.37	0.0992797	0.162122
1857.18	0.118098	0.158015
1880.99	0.141073	0.158197
1904.8	0.167963	0.160951
1928.61	0.196708	0.172591
1952.42	0.228386	0.186399
1976.23	0.263221	0.208892
2000.04	0.301127	0.23836
2023.85	0.341539	0.276386
2047.66	0.381201	0.320501
2071.47	0.417039	0.372468
2095.28	0.447066	0.428864
2119.09	0.469177	0.4968
2142.9	0.482079	0.567918
2166.71	0.485166	0.643222
2190.52	0.479585	0.716407
2214.33	0.465518	0.78151
2238.14	0.443759	0.830231
2261.95	0.41473	0.854365
2285.76	0.380475	0.854262
2309.57	0.343276	0.830012
2333.38	0.308054	0.784861
2357.19	0.274872	0.723299
2381	0.24518	0.651681
2404.81	0.220366	0.571071
2428.62	0.201764	0.494425
2452.43	0.189758	0.420747
2476.24	0.185381	0.352566
2500.05	0.190697	0.298885
2523.86	0.205364	0.264343
2547.67	0.227151	0.246186
2571.48	0.257332	0.244029
2595.29	0.294283	0.257732
2619.1	0.336854	0.283477
2642.91	0.384181	0.319702
2666.72	0.436347	0.364191
2690.53	0.493438	0.418304
2714.34	0.553068	0.477278
2738.15	0.613384	0.53969
2761.96	0.672224	0.600571
2785.77	0.729596	0.667908
2809.58	0.782247	0.736759
2833.39	0.826022	0.805618
2857.2	0.853796	0.868781
2881.01	0.85989	0.925719
2904.82	0.851467	0.970584
2928.63	0.835802	0.99451
2952.44	0.811201	1
2976.25	0.779097	0.985112
3000.06	0.740623	0.947122
3023.87	0.694062	0.889267
3047.68	0.639927	0.815779
3071.49	0.579796	0.728039
3095.3	0.519263	0.634006
3119.11	0.46553	0.54191
3142.92	0.419505	0.460601
3166.73	0.383613	0.39089
3190.54	0.358282	0.330668
3214.35	0.344688	0.283567
3238.16	0.342873	0.250434
3261.97	0.354516	0.231523
3285.78	0.378486	0.226767
3309.59	0.415413	0.233022
3333.4	0.465613	0.249446
3357.21	0.53138	0.275224
3381.02	0.611237	0.309943
3404.83	0.70522	0.351428
3428.64	0.801985	0.405409
3452.45	0.86971	0.46413
3476.26	0.907071	0.525433
3500.07	0.928822	0.590556
3523.88	0.94262	0.652849
3547.69	0.949334	0.707211
3571.5	0.950313	0.748141
3595.31	0.943603	0.771442
3619.12	0.928712	0.779785
3642.93	0.892945	0.768884
3666.74	0.818937	0.739332
3690.55	0.709589	0.694202
3714.36	0.598496	0.637054
3738.17	0.496481	0.568962
3761.98	0.406299	0.505159
3785.79	0.328818	0.444314
3809.6	0.267811	0.390583
3833.41	0.221676	0.345748
3857.22	0.192718	0.312371
3881.03	0.180281	0.28761
3904.84	0.184319	0.271129
3928.65	0.204192	0.261484
3952.46	0.238577	0.257474
3976.27	0.28719	0.2589
4000.08	0.348462	0.267192
4023.89	0.424692	0.278377
4047.7	0.514617	0.297766
4071.51	0.614627	0.324374
4095.32	0.723277	0.362593
4119.13	0.833904	0.411242
4142.94	0.928589	0.468686
4166.75	0.975399	0.532124
4190.56	0.995658	0.600629
4214.37	0.999522	0.664185
4238.18	1	0.722121
4261.99	0.997363	0.760914
4285.8	0.984876	0.779173
4309.61	0.960954	0.773547
4333.42	0.924007	0.751434
4357.23	0.872334	0.709392
4381.04	0.805762	0.65759
4404.85	0.739329	0.60059
4428.66	0.68635	0.546589
4452.47	0.648235	0.499035
4476.28	0.625935	0.46297
4500.09	0.619462	0.436928
4523.9	0.627952	0.42579
4547.71	0.649908	0.423892
4571.52	0.678847	0.430705
4595.33	0.712241	0.4411
4619.14	0.742672	0.457357
4642.95	0.765571	0.473294
4666.76	0.778478	0.48485
4690.57	0.78072	0.493153
4714.38	0.774401	0.492373
4738.19	0.75977	0.484765
4762	0.732291	0.470056
4785.81	0.682876	0.446975
4809.62	0.619924	0.413566
4833.43	0.550909	0.374784
4857.24	0.479036	0.335596
4881.05	0.41023	0.294073
4904.86	0.346658	0.253094
4928.67	0.289373	0.214993
4952.48	0.238885	0.181951
4976.29	0.195039	0.152702
5000.1	0.157646	0.130065
5023.91	0.126284	0.110391
5047.72	0.100886	0.0946652
5071.53	0.0797506	0.0835608
5095.34	0.0630513	0.0785821
5119.15	0.0505555	0.0757531
5142.96	0.0413869	0.0726267
5166.77	0.0350561	0.0710363
5190.58	0.0311685	0.0700821
5214.39	0.0288161	0.0693019
5238.2	0.0276873	0.0692252
5262.01	0.0287411	0.0698389
5285.82	0.0300041	0.06698
5309.63	0.0330827	0.0675151
5333.44	0.0377519	0.0703534
5357.25	0.0427368	0.0726248
5381.06	0.0482663	0.0780994
5404.87	0.0530657	0.0850426
5428.68	0.0567561	0.095365
5452.49	0.0598701	0.105959
5476.3	0.0628816	0.113761
5500.11	0.0648353	0.122755
5523.92	0.0657589	0.127922
5547.73	0.0658418	0.13085
5571.54	0.0653997	0.130849
5595.35	0.064784	0.125207
5619.16	0.0643301	0.119157
5642.97	0.0635052	0.109549
5666.78	0.0628579	0.101846
5690.59	0.0615673	0.091071
5714.4	0.0604977	0.0855029
5738.21	0.0590847	0.0732778
5762.02	0.0574783	0.0616682
5785.83	0.0551221	0.0566895
5809.64	0.0528763	0.0493495
5833.45	0.0502319	0.0414726
5857.26	0.0467744	0.0351748
5881.07	0.0429973	0.030168
5904.88	0.0387978	0.0244858
5928.69	0.0342865	0.0237617
5952.5	0.0305922	0.0232023
5976.31	0.0264756	0.0190187
6000.12	0.0228524	0.01871
6023.93	0.0187477	0.01871
6047.74	0.0152073	0.01871
6071.55	0.0120656	0.0179916
6095.36	0.0094054	0.0142271
6119.17	0.00830423	0.00798918
6142.98	0.00803978	0.00335284
6166.79	0.00860419	0.000413491
6190.6	0.0100211	0
6214.41	0.0122906	0
6238.22	0.0142601	0
6262.03	0.0161309	0
6285.84	0.0177846	0
6309.65	0.0188069	0
6333.46	0.0201606	1.6839e-05
6357.27	0.0204369	0.000707239
6381.08	0.0197225	0.00165397
6404.89	0.0188029	0.00527435
6428.7	0.0170781	0.00818938
6452.51	0.0148481	0.00917352
6476.32	0.0126103	0.0111268
6500.13	0.0101277	0.0115609
6523.94	0.00800426	0.0113476
6547.75	0.00684783	0.0112784
6571.56	0.00569534	0.0105917
6595.37	0.00528881	0.0124365
6619.18	0.00616107	0.0125114
6642.99	0.00663075	0.011473
6666.8	0.00843447	0.0126461
6690.61	0.0104395	0.0119314
