# Supplementary material for: Planar polarity in primate cone photoreceptors: a potential role in Stiles Crawford effect phototropism
Source: Commun Biol. 2022 Jan 24;5:89. doi: 10.1038/s42003-021-02998-y (PMC8786850; doi:10.1038/s42003-021-02998-y)
Supplement: Supplementary file 7 — Supplementary Data 4 [file 42003_2021_2998_MOESM7_ESM.xlsx]

## Sheet: Feuil1
dotted line (mean PC length)
3.26
cone 1
deviation OS/IS	OS length
-2.29966667	0.29966667
-2.29966667	3.99666667
-27.8236667	6.76566667
-68.8436667	9.95066667
cone 2
deviation OS/IS	OS length
11.9236667	-0.34533333
89.0926667	2.14066667
-191.927333	5.02066667
-194.587333	8.03966667
cone 3
deviation OS/IS	OS length
7.66933333	0.971
3.53833333	4.905
-26.6516667	8.589
-49.9506667	12.167
cone 4
deviation OS/IS	OS length
-0.238	0.22466667
8.345	3.44966667
15.608	6.71766667
27.665	10.2576667
cone 5
deviation OS/IS	OS length
15.1533333	0.54233333
3.46433333	3.59233333
-8.34566667	6.17533333
-29.8466667	8.89433333
cone 6
deviation OS/IS	OS length
-6.39266667	0
-20.1806667	2.43
-9.38766667	5.127
-34.4456667	7.85
cone 7
deviation OS/IS	OS length
25.7263333	0
31.4973333	3.082
39.2763333	6.195
46.6593333	8.936
cone 8
deviation OS/IS	OS length
11.352	0.00066667
35.949	3.74766667
49.6	7.24966667
62.343	10.2996667
cone 9
deviation OS/IS	OS length
25.2406667	0.56966667
20.5286667	3.42966667
9.97466667	6.42066667
7.99966667	9.40766667
cone 10
deviation OS/IS	OS length
0.87466667	-0.47133333
24.2596667	2.10366667
91.1566667	4.64066667
-211.289333	7.53566667
cone 11
deviation OS/IS	OS length
4.53166667	-0.346
11.6906667	2.934
-37.0003333	5.246
-122.101333	7.894
cone 12
deviation OS/IS	OS length
7.99966667	-0.53866667
6.26366667	2.88633333
35.3496667	6.26033333
44.8696667	9.31433333
cone 13
deviation OS/IS	OS length
-8.18933333	-0.01533333
-47.8403333	3.49866667
-90.1303333	7.14066667
-93.3103333	10.8676667
cone 14
deviation OS/IS	OS length
-7.06833333	-0.80933333
0.56866667	1.60566667
12.9696667	3.93266667
47.8056667	6.32966667
cone 15
deviation OS/IS	OS length
-4.33933333	-0.388
6.31466667	3.064
4.63366667	6.569
30.9886667	10.214
cone 16
deviation OS/IS	OS length
5.87866667	-0.74266667
70.3536667	1.74533333
-219.726333	4.77033333
-145.435333	7.94833333
cone 17
deviation OS/IS	OS length
5.87866667	-0.55733333
70.3536667	1.93066667
-219.726333	4.95566667
-145.435333	8.13366667
cone 18
deviation OS/IS	OS length
31.9616667	-0.51733333
48.6006667	2.25866667
56.1796667	4.88466667
67.0356667	7.28666667
cone 19
deviation OS/IS	OS length
1.41766667	-1.086
16.1296667	1.118
20.8036667	3.411
23.9446667	5.703
cone 20
deviation OS/IS	OS length
14.0086667	0.40833333
17.8656667	2.75933333
-92.0083333	6.23733333
-123.186333	9.54933333
