# Supplementary material for: Planar polarity in primate cone photoreceptors: a potential role in Stiles Crawford effect phototropism
Source: Commun Biol. 2022 Jan 24;5:89. doi: 10.1038/s42003-021-02998-y (PMC8786850; doi:10.1038/s42003-021-02998-y)
Supplement: Supplementary file 8 — Supplementary Data 5 [file 42003_2021_2998_MOESM8_ESM.xlsx]

## Sheet: Feuil1
	cone number
angle (°)	retinal sample 1	retinal sample 2	retinal sample 3
-170	0	9	3
-150	7	7	11
-130	10	3	14
-110	15	2	11
-90	21	2	4
-70	21	11	0
-50	10	12	0
-30	2	17	3
-10	1	12	1
10	1	11	4
30	4	11	11
50	7	3	27
70	18	3	15
90	15	1	12
110	20	5	4
130	19	6	2
150	5	15	3
170	3	16	2
