# Supplementary material for: Planar polarity in primate cone photoreceptors: a potential role in Stiles Crawford effect phototropism
Source: Commun Biol. 2022 Jan 24;5:89. doi: 10.1038/s42003-021-02998-y (PMC8786850; doi:10.1038/s42003-021-02998-y)
Supplement: Supplementary file 9 — Supplementary Data 6 [file 42003_2021_2998_MOESM9_ESM.xlsx]

## Sheet: Feuil1
retina 1		retina 2
experimenter 1 angle (rad)	experimenter 2 angle (rad)	experimenter 1 angle (rad)	experimenter 2 angle (rad)
0.766374	0.886278	1.92516	2.05822
0.520457	0.646994	0.946715	0.903981
0.272341	0.420275	0.672391	0.782804
3.09471	3.00319	2.84458	2.83418
2.79668	2.64014	2.84766	2.71744
0.881042	0.971799	2.376	2.44159
0.145814	0.879995	2.73242	2.53464
0.136954	0.206472	1.64209	1.60392
3.07472	2.93198	1.20392	1.25946
2.58133	2.28865	0.613169	0.923723
1.16114	1.08385	2.74486	2.61437
1.28392	1.04563	1.8659	2.12829
2.89096	2.97491	2.10935	2.19426
2.49293	2.39512	1.97865	2.01173
1.66306	1.56731	1.57397	1.54327
2.00019	2.30383	1.46273	1.46145
1.98468	1.90813	1.47711	1.61169
2.06739	1.98531	1.05327	0.542487
1.88595	1.92929	1.65505	1.67264
2.2428	2.47416	1.58402	1.67381
2.98971	2.64918	1.8965	1.9066
1.27951	1.22485	1.94605	1.8702
1.54412	1.35612	2.09963	1.82516
2.41823	2.34363	3.04186	3.05851
2.7955	2.74085	1.61565	1.57621
0.37245	0.497817	1.35882	1.292
0.501606	0.593831	1.52322	1.60614
0.751191	0.777789	1.60947	1.89247
3.06382	2.94053	2.70432	2.4774
2.88527	2.77795	2.66125	2.32104
0.177507	0.194541	0.510116	0.696206
0.500178	0.579149	0.734155	0.804909
0.640196	0.72643	1.06833	1.07145
		1.3375	1.22417
