# Supplementary material for: Planar polarity in primate cone photoreceptors: a potential role in Stiles Crawford effect phototropism
Source: Commun Biol. 2022 Jan 24;5:89. doi: 10.1038/s42003-021-02998-y (PMC8786850; doi:10.1038/s42003-021-02998-y)
Supplement: Supplementary file 10 — Supplementary Data 7 [file 42003_2021_2998_MOESM10_ESM.xlsx]

## Sheet: Macaque_1
matrix macaque 1 - raw data
matrix position X (µm)	matrix position Y (µm)	exp1 planar axis (rad)	exp2 planar axis (rad)			matrix position X (µm)	matrix position Y (µm)
-5000	-10000	1.92516187978557	2.05822014619853		fovea (observed position)	289	-3446
-4935	-6942	0.946714507707657	0.903980758765728		optic nerve (observed position)	0	0
-4917	-4926	0.672390553813308	0.782804108788442		center exp1 (calculated position)	345	-3044
-5000	-2500	2.84458086397305	2.83417900666487		center exp2 (calculated position)	567	-2571
-5042	-258	2.84765537768491	2.71743995524867
-5000	2500	2.37599971527898	2.44159179552114
-5000	5000	2.73241561644478	2.53463779701077		raw matrix
-2500	-10000	1.64208954823542	1.60391889528802
-2500	-7500	1.20392136829543	1.25946009057159
-2500	-5000	0.613169359809616	0.92372269686546
-2471	-2096	2.74485759318941	2.61436693319446
-2500	0	1.86589882709304	2.1282886890662
-2500	2500	2.10935285839706	2.19426489827623
-2500	5000	1.97865053810537	2.0117279793143
0	-10000	1.57396732591024	1.54327252403785
0	-7500	1.46272769723529	1.46144824790974
0	-5000	1.47710922528793	1.61169183783943
0	-2500	1.0532740530814	0.542486922434563
0	2500	1.6550477138295	1.67264317103691
-60	4674	1.58401789894138	1.67380847662618
2500	-10000	1.89650345546615	1.9066020708045
2500	-7500	1.94604805461956	1.87019926440216
2649	-5168	2.09962533066056	1.82516029497345
2632	-2637	3.04185885665679	3.05850978187782
2408	194	1.61565064591471	1.57621238382568
2419	2500	1.35882224611027	1.29200036790257
2670	4700	1.52321747649168	1.60613603378502
5000	-10000	1.60947291522976	1.89246571746443
5000	-7500	2.70431902230787	2.47740329835966
4603	-5215	2.66125187060577	2.32103634083358
5000	-2500	0.510116224822512	0.696205957458033		corrected matrix (figure 5)
4986	108	0.734154920015382	0.804909095697499
5000	2500	1.06832930227402	1.0714506203833
4850	4670	1.33749874826096	1.22416647267203
Compared to raw data, final matrix have been rotated in matlab to allow for easier readability and comparison by aligning the optic nerve and the fovea horizontally, with the optic nerve on the left and retina on the right (and relative matrix coordinates were changed in consequence)

## Sheet: Macaque_2
matrix Macaque 2 - raw data
matrix position X (µm)	matrix position Y (µm)	exp1 planar axis (rad)	exp2 planar axis (rad)			matrix position X (µm)	matrix position Y (µm)
5000	5046	0.76637407455071	0.886278194162721		fovea (observed position)	-3317	667
5000	2500	0.520457182944709	0.646993553714298		optic nerve (observed position)	0	0
5000	0	0.272341176481195	0.420275283880235		center exp1 (calculated position)	-3170	-214
5000	-2500	3.09471310988123	3.00318804390664		center exp2 (calculated position)	-3203	-702
5000	-4759	2.79668068681067	2.6401421061993
2500	5000	0.881042206406737	0.971799327510443
2500	2500	0.145813532357866	0.879995008855541
2500	0	0.136954241074743	0.206472450510929		raw matrix
2498	-1603	3.07472210862888	2.93197861042527
2457	-5000	2.58133498238261	2.28865024814016
0	5000	1.16114486207155	1.08384946548848
0	3306	1.28391655764459	1.0456267548698
0	-3728	2.8909598823449	2.97491371002433
0	-5000	2.49293056511059	2.39511533251182
-2500	5000	1.66306141237232	1.56730566829091
-2760	1732	2.0001874653583	2.30383461263252
-2491	-3670	1.98468196028358	1.90813356462036
-2664	-4496	2.06738787754784	1.98531202414355
-5027	5744	1.88595042982751	1.92928695515453
-5475	3099	2.24279521270252	2.47416129433464
-6476	-152	2.98970537543499	2.64918291172463
-5053	-3644	1.27951309194181	1.2248546157571
-5000	-4617	1.54412420516592	1.35612082879959
-7500	5000	2.41823047312523	2.34362811957799
-7500	2500	2.79550433489483	2.74084760403937
-7500	0	0.372449771717086	0.497816771887839		corrected matrix (supplementary figure)
-7500	-2500	0.501605881693918	0.593830824698551
-7500	-4592	0.751191455387611	0.777788527858753
-10579	5329	3.06381729146242	2.94053072376005
-10000	2500	2.88527185431265	2.77794806794902
-10000	0	0.177506966244831	0.194541379744296
-10000	-2500	0.500178202365787	0.579149115030774
-10000	-4132	0.64019549627778	0.726430469289568
Compared to raw data, final matrix have been inverted in matlab to allow for easier readability and comparison by aligning the optic nerve and the fovea horizontally, with the optic nerve on the left and retina on the right (and relative matrix coordinates were changed in consequence)
